# Supplementary material for: Prevalence of Leishmania RNA virus in Leishmania parasites in patients with tegumentary leishmaniasis: A systematic review and meta-analysis
Source: PLoS Negl Trop Dis. 2022 Jun 8;16(6):e0010427. doi: 10.1371/journal.pntd.0010427 (PMC9236231; doi:10.1371/journal.pntd.0010427)
Supplement: S1 Data — (XLS) [file pntd.0010427.s002.xls]

## Sheet: Pooled prevalence 
Author	Year	Reference	Species	Method	Type of LRV	Sample Type	Number of parasites tested	number of positive parasites	Prevalence	SEP		Lci		Uci	Region	LCL (All)	LCL (Pos)	MCL (All)	MCL (Pos)	DCL (All)	DCL (Pos)
Tarr et al.	1988	Tarr et al., 1988 [1]	L. braziliensis, L. guyanesis	Electrophoresis	LRV2, LRV1	Isolate	12	2	16.6667	0.107583	0.0208625	2.08625	0.484138	48.4138	NW	12	2	0	0	0	0
Widmer et al.	1989	Widmer et al., 1989 [2]	L. guyanensis	Electrophoresis	LRV1	Isolate	10	2	20	0.126491	0.0252107	2.52107	0.556095	55.6095	NW	10	2	0	0	0	0
Scheffter et al.	1995	Scheffter et al., 1995 [3]	L. major	Electrophoresis	LRV2-1	Isolate	14	6	42.8571	0.13226	0.176611	17.6611	0.711391	71.1391	OW	14	6	0	0	0	0
Zangger et al.	2014	Zangger et al., 2014 [4]	L. aethiopica	Dot plot, IFM, PCR	LRV-Lae	Isolate	8	4	50	0.176777	0.157013	15.7013	0.842987	84.2987	OW	6	4	0	0	2	0
Saberi et al.	2020	Saberi et al., 2020 [5]	L. tropica, L. major	PCR	LRV2	Isolate	85	59	69.4118	0.0499786	0.584735	58.4735	0.789513	78.9513	OW	85	59	0	0	0	0
Abtahi et al.	2020	Abtahi et al., 2020 [6]	L. major	PCR	LRV2	Isolate	30	9	30	0.083666	0.147345	14.7345	0.493959	49.3959	OW	15	7	15	2	0	0
Carvalho et al.	2019	Carvalho et al., 2019 [7]	L. guyanensis	PCR	LRV1	Isolate	49	19	38.7755	0.0696055	0.251974	25.1974	0.537614	53.7614	NW	40	13	9	6	0	0
Cantanhêde et al.	2015	Cantanhêde et al., 2015 [8]	L. braziliensis, L. guyanensis, L. amazonensis	PCR, Sequencing	LRV1	Lesion	147	61	41.4966	0.0406385	0.334372	33.4372	0.499058	49.9058	NW	109	34	38	27	0	0
Nalçac et al.	2019	Nalçac? et al., 2019 [9]	L. tropica, L. major	PCR, Sequencing	LRV2	Isolate	25	8	32	0.0932952	0.149495	14.9495	0.535001	53.5001	OW	25	8	0	0	0	0
Kleschenko et al.	2019	Kleschenko et al., 2019 [10]	L. major	Sequencing	LRV2	Isolate	3	2	66.6667	0.272166	0.0942993	9.42993	0.991596	99.1596	OW	3	2	0	0	0	0
Kariyawasam et al.	2019	Kariyawasam et al., 2019 [11]	L. braziliensis, L. panamensis, L. guyanensis	PCR	LRV1	Isolate	8	4	50	0.176777	0.157013	15.7013	0.842987	84.2987	NW	8	4	0	0	0	0
Kariyawasam et al.	2020	Kariyawasam et al., 2020 [12]	L. braziliensis	PCR	LRV1	Isolate	78	21	26.9231	0.0502233	0.175012	17.5012	0.381644	38.1644	NW	30	7	22	9	26	5
Ito et al.	2015	Ito et al., 2015 [13]	L. braziliensis, L. guyanensis, mixed	PCR	LRV1	Isolate	37	26	70.2703	0.0751416	0.5302	53.02	0.841275	84.1275	NW	0	0	37	26	0	0
Bourreau et al.	2015	Bourreau et al., 2016 [14]	L. guyanensis	PCR	LRV1	Lesion	75	44	58.6667	0.0568611	0.467027	46.7027	0.699246	69.9246	NW	75	44	0	0	0	0
Adaui et al.	2015	Adaui et al., 2016 [15]	L. braziliensis	PCR, Sequencing	LRV1	Isolate	97	32	32.9897	0.0477391	0.237757	23.7757	0.432741	43.2741	NW	66	24	31	8	0	0
Ginouvès et al.	2016	Ginouvès et al., 2016 [16]	L. braziliensis, L. guyanensis	PCR	LRV1	Isolate	129	96	74.4186	0.0384156	0.659914	65.9914	0.816909	81.6909	NW	129	96	0	0	0	0
Hartley et al.	2016	Hartley et al., 2016 [17]	L. guyanensis	PCR	LRV1	Isolate	78	30	38.4615	0.0550858	0.276602	27.6602	0.501669	50.1669	OW	78	30	0	0	0	0
Parra-Muñoz et al.	2021	Ogg et al., 2003 [18]	L. braziliensis	PCR	LRV1	Isolate and Lesion	36	15	41.6667	0.0821678	0.255141	25.5141	0.592435	59.2435	NW	21	10	15	5	0	0
Ogg et al.	2003	Parra-Muñoz et al., 2021 [19]	L. braziliensis	PCR	LRV1	Lesion	47	12	25.5319	0.063603	0.139449	13.9449	0.403495	40.3495	NW	46	12	1	0	0	0
Kariyawasam et al.	2017	Kariyawasamet al., 2017 [20]	L. braziliensis, L. panamensis	PCR	LRV1	Isolate	5	3	60	0.219089	0.146633	14.6633	0.947255	94.7255	NW	5	3	0	0	0	0
Pereira et al.	2013	Pereira et al., 2013 [21]	L. guyanensis	PCR	LRV1	Lesion	48	2	4.16667	0.0288424	0.0050865	0.50865	0.142541	14.2541	NW	37	2	11	0	0	0
Saiz et al.	1998	Saiz et al., 1998 [22]	ND	PCR	LRV1-1, LRV1-4	Lesion	11	2	18.1818	0.116291	0.0228312	2.28312	0.517756	51.7756	NW	11	2	0	0	0	0
Guilbride et al.	1992	Guilbride et al., 1992 [23]	L. braziliensis, L. guyanensis	Electrophoresis	LRV1	Isolate	71	12	16.9014	0.0444763	0.0904999	9.04999	0.276626	27.6626	NW	71	12	0	0	0	0
Valencia et al.	2014	Valencia et al., 2014 [24]	L. braziliensis, L. guyanensis, L. peruviana	PCR	LRV1	Isolate	56	6	10.7143	0.0413313	0.0403479	4.03479	0.218756	21.8757	NW	24	2	28	2	4	2
Valencia et al.	2022	Valencia et al., 2022 [25]	L. braziliensis, L. peruviana, L. guyanensis	PCR	LRV1	Lesion	56	10	17.8571	0.0511796	0.089101	8.9101	0.303972	30.3972	NW	26	6	30	4	0	0

## Sheet: Leishmania species
Author	Year	References	Species	Method	Type of LRV	Sample Type	Number of parasites tested	number of positive parasites	Prevalence	SEP		Lci		Uci
Tarr PI	1988	Tarr PI, Alaine RF, Smiely JBL, Schooler J, Keithly J, Stuart K, 1988 [1]	L. braziliensis	Electrophoresis	LR2	pro	8	1	12.5	0.116927	0.0031597	0.31597	0.52651	52.651
Tarr PI	1988	Tarr PI, Alaine RF, Smiely JBL, Schooler J, Keithly J, Stuart K, 1988 [1]	L. guyanensis	ELISA, IFM, dot plot, qRT-PCR	LR1	pro	4	1	25	0.216506	0.0063095	0.63095	0.80588	80.588
Widmer G	1989	Widmer G, Comeau A M, Furlong D B, Wirth D F, Patterson J L, 1989 [2]	L. guyanensis	Cdna Sequence	LRV1	pro	10	2	20	0.126491	0.0252107	2.52107	0.556095	55.6095
Scheffter SM	1995	Scheffter SM, Ro YT, Chung Ink, Patterson J.L, 1995 [3]	L. Major	Cdna Sequence	LRV2-1	pro	14	6	42.8571	0.13226	0.176611	17.6611	0.711391	71.1391
Zangger H	2014	Zangger H, Hailu A, Desponds C, Lye LF, Akopyants N S, Dobson D E, et al., 2014 [4]	L. aethiopica	Dot plot, IFM, PCR	LRV-Lae	pro	8	4	50	0.176777	0.157013	15.7013	0.842987	84.2987
Saberi R	2020	Saberi R, Fakhar M, Hajjaranc H, Ataei-Pirkoohe A, Mohebalic M, Taghipour N, et al., 2020 [5]	L. tropica	RdRp-semi nested-PCR.	LRV2	pro	2	1	50	0.353553	0.0125791	1.25791	0.987421	98.7421					0	0	0	0	0	0	0	0	0	0	0	0	0	0	0	0	0	0	0	0	0	0	0	0	0	0	0	0	0	0	0
Saberi R	2020	Saberi R, Fakhar M, Hajjaranc H, Ataei-Pirkoohe A, Mohebalic M, Taghipour N, et al., 2020 [5]	L. Major	RdRp-semi nested-PCR.	LRV2	pro	83	58	69.8795	0.0503578	0.588223	58.8223	0.794688	79.4688
Abtahi M	2020	Abtahi M, Eslami G, Cavallero S, Vakili M, Hosseini S S, Ahmadian S, et al., 2020 [6]	L. Major	SYBR Green Real-Time PCR	LRV2	pro	30	9	30	0.083666	0.147345	14.7345	0.493959	49.3959
Carvalho R	2019	de Carvalho R V.H, Lima-Junior D S, da Silva M V.G, Dilucca M, Rodrigues T.S, Horta C. V, et al., 2019 [7]	L. guyanensis	PCR, IF	LRV1	Pro	49	19	38.7755	0.0696055	0.251974	25.1974	0.537614	53.7614
Cantanhêde LM	2015	Cantanhêde L M, da Silva Júnior C F, Ito M M, Felipin K P, Nicolete R, Salcedo JM V, et al., 2015 [8]	L. braziliensis	qRT-PCR, Sequencing,	LRV1	Lesion	121	54	44.6281	0.0451914	0.355893	35.5893	0.53936	53.936
Cantanhêde LM	2015	Cantanhêde L M, da Silva Júnior C F, Ito M M, Felipin K P, Nicolete R, Salcedo JM V, et al., 2015 [8]	L. guyanensis	qRT-PCR, Sequencing,	LRV1	Lesion	18	5	27.7778	0.105572	0.0969492	9.69492	0.534802	53.4802
Nalçac M	2019	Nalçac? M, Karaku? M, Y?lmaz B, Demir S, Özbilgin A, Özbel Y, et al., 2019 [9]	L. tropica	Agaros gel, PCR, sequencing	LRV2	pro	22	5	22.7273	0.0893461	0.0782063	7.82063	0.453704	45.3704
Kleschenko Y	2019	Kleschenko Y, Grybchuk D, Matveeva NS, Macedo DH, Ponirovsky EN, Lukashev AN, et al., 2019 [10]	L. Major	GEL e, NGS	LRV2	pro	3	2	66.6667	0.272166	0.0942993	9.42993	0.991596	99.1596
Kariyawasam R	2019	Kariyawasam R, Mukkala A.N, Lau R, Valencia B.M, Llanos-Cuentas A, Boggild A.K, 2019 [11]	L. braziliensis	RT-PCR	LNV1	Pro	2	1	50	0.353553	0.0125791	1.25791	0.987421	98.7421
Kariyawasam R	2019	Kariyawasam R, Mukkala A.N, Lau R, Valencia B.M, Llanos-Cuentas A, Boggild A.K, 2019 [11]	L. panamensis	RT-PCR	LNV1	Pro	5	2	40	0.219089	0.052745	5.2745	0.853367	85.3367
Kariyawasam R	2020	Kariyawasam R, Lau R, Valencia B.M, Llanos-Cuentas A, Boggild A.K, 2020 [12]	L. braziliensis	RT-PCR	LNV1	Pro	78	21	26.9231	0.0502233	0.175012	17.5012	0.381644	38.1644
Ito MM	2015	Ito M M, Catanhêde L M, Katsuragawa T H, da Silva Junior C F, Camargo L M A, Mattos R D G, et al., 2015 [13]	L. braziliensis	RT-PCR	LNV1	Pro	30	23	76.6667	0.0772202	0.577164	57.7164	0.900662	90.0662
Ito MM	2015	Ito M M, Catanhêde L M, Katsuragawa T H, da Silva Junior C F, Camargo L M A, Mattos R D G, et al., 2015 [13]	L. guyanensis	RT-PCR	LNV1	Pro	7	3	42.8571	0.187044	0.0989883	9.89883	0.815948	81.5948
Bourreau E	2016	Bourreau E, Ginouves M, Prévot G, Hartley M A, Gangneux J P, Robert?Gangneux, F, et al., 2016 [14]	L. guyanensis	qRT-PCR,	LNV1	Lesion	75	44	58.6667	0.0568611	0.467027	46.7027	0.699246	69.9246
Adaui V	2016	Adaui V, Lye LF, Akopyants N.S, Zimic M, Llanos-Cuentas A, Garcia L, et al., 2016 [15]	L. braziliensis	PCR, sequencing	LRV1	Pro	97	32	32.9897	0.0477391	0.237757	23.7757	0.432741	43.2741
Ginouvès M	2016	Ginouvès M, Simon S, Bourreau E, Lacoste V, Ronet C, Couppié P, et al., 2016 [16]	L. guyanensis	RT-PCR	LRV1	pro	112	90	80.3571	0.037541	0.717847	71.7848	0.872614	87.2614
Ginouvès M	2016	Ginouvès M, Simon S, Bourreau E, Lacoste V, Ronet C, Couppié P, et al., 2016 [16]	L. braziliensis	RT-PCR	LRV1	pro	11	6	54.5455	0.150131	0.233794	23.3794	0.832512	83.2512
Hartley M-A	2016	Hartley M-A, Bourreau E, Rossi M, Castiglioni P, Eren R O, Preve F, et al., 2016 [17]	L. guyanensis	qRT-PCR	LRV1	Pro	78	30	38.4615	0.0550858	0.276602	27.6602	0.501669	50.1669
Ogg MM	2003	Ogg M. M, Carrion R J, Botelho A C, Mayrink W, Correa?Oliveira R, Patterson J L, 2003 [18]	L. braziliensis	qRT-PCR	LRV1	Lesion swab	47	12	25.5319	0.063603	0.139449	13.9449	0.403495	40.3495
Parra-Muñoz M	2021	Parra-Muñoz M, Aponte S, Ovalle-Bracho C, Saavedra C.H, Echeverry M.C, 2021 [19]	L. braziliensis	RT-PCR, RT-qPCR, and nested RT-PCR	LRV1	promastigote and Lesion	36	15	41.6667	0.0821678	0.255141	25.5141	0.592435	59.2435
Kariyawasam R	2017	Kariyawasam R, Grewal J, Lau R, Purssell A, Valencia B M, Llanos?Cuentas A, et al., 2017 [20]	L. panamensis	qPCR	LRV1	promastigote	4	2	50	0.25	0.067586	6.7586	0.932414	93.2414
Pereira LOR	2013	Pereira Ld OR, Maretti?Mira A C, Rodrigues K M, Lima R B., Oliveira?Neto M P d, Cupolillo E, et al., 2013 [21]	L. guyanensis	nested PCR	LRV1	Lesion	48	2	4.16667	0.0288424	0.0050865	0.50865	0.142541	14.2541
Valencia et al.	2022	Valencia B M, Lau R, Kariyawasam R, Jara M, Ramos A P, Chantry M, et al., 2022 [22]	L. braziliensis	qRT-PCR	LRV1	Lesion	27	5	18.5185	0.0747568	0.063	6.3	0.38083	38.083
Valencia et al.	2022	Valencia B M, Lau R, Kariyawasam R, Jara M, Ramos A P, Chantry M, et al., 2022 [22]	L. guyanensis	qRT-PCR	LRV1	Lesion	9	2	22.2222	0.13858	0.028145	2.8145	0.600094	60.0094
[truncated: 203 more columns]
